# Supplementary material for: Systematic review of guideline-recommended medications prescribed for treatment of low back pain
Source: Chiropr Man Therap. 2022 May 13;30:26. doi: 10.1186/s12998-022-00435-3 (PMC9101938; doi:10.1186/s12998-022-00435-3)
Supplement: Supplementary file 1 — Additional file 1: Evidence tables for acute low back pain. [file 12998_2022_435_MOESM1_ESM.xlsx]

## Sheet: A-Acetaminophe
Acute Low Back Pain: Acetaminophen (Paracetamol)
Guideline	Year	Recommended for	Recommended against	Inconclusive	Specific Medications	Dosage	Indications	Contraindications/ Precautions	Harms	Quality of Strength	Strength of Recommendation
ACP	2017	-	-	Evidence insufficient to determine effect	Acetaminophen (Paracetamol)	-	-	-	-	-	Low
DHA	2018	-	Recommended against	-	Acetaminophen (Paracetamol)	2000-4000 mg/day for 2 to 21 days	-	-	-	Moderate	Weak
GSCI	2018	-	-	Inconclusive for acute LBP	Acetaminophen (Paracetamol)	-	Given low cost and small harms in well selected, may be appropriate first line pharmacologic treatment for pain relief. The role of Acetaminophen for temporary pain relief is uncertain.	-	-	-	-
ICSI	2018	May be used as an option for pain relief in patients with acute and subacute LBP.	-	-	Acetaminophen (Paracetamol)	-	May be used as an option for pain relief in acute and subacute LBP. Patients should be counseled on side effects	Patients should be counseled on potential side effects	Liver disease	Consensus Recommendation	Consensus Recommendation
KCE	2017	-	Do not routinely offer paracetamol (as single medication) for managing LBP with or without radicular pain	-	Acetaminophen (Paracetamol)	-	May be used as a single option if NSAIDs or opioids are contraindicated or poorely tolerated	-	-	-	-
NASS	2020	Guideline did not review this medication class for acute low back pain
NICE	2016	-	No evidence to support paracetamol in acute LBP	-	Acetaminophen (Paracetamol)	-	-	-	-	Moderate to very low	-
TOP	2017	Recommended first choice for acute LBP	-	-	Acetaminophen (Paracetamol)	Up to 1000 mg QID	Time limited strategy (Several days to a week and rarely up to a month)	-	Liver disease.	-	-
VA/DoD	2019	-	Insufficient evidence to recommend for or against time limited (<7 days)	-	Acetaminophen (Paracetamol)	-	-	Elderly Hepatic insufficiency	Long term liver effects with high dosage	-	-
ACP = American College of Physicians (United States), CNS = Central nervous system, DHA = Danish Health Authority (Denmark), GSCI = Global Spine Care Initiative (Multi-Country), ICSI = Institute for Clinical Health Systems (United States), KCE = Belgian Health Care Knowledge Centre (Belgium), LBP = Low back pain, NASS = North American Spine Society (Multi-Country), NICE = National Institute for H…

## Sheet: A-Antibiotics
Acute Low Back Pain: Antibiotics
Guideline	Year	Recommended for	Recommended against	Inconclusive	Specific Medications	Dosage	Indications	Contraindications/ Precautions	Harms	Quality of Strength	Strength of Recommendation
ACP	2017	Guideline did not review this medication class for acute low back pain
DHA	2018	Guideline did not review this medication class for acute low back pain
GSCI	2018	Guideline did not review this medication class for acute low back pain
ICSI	2018	Guideline did not review this medication class for acute low back pain
KCE	2017	-	Do not offer antibiotics for managing LBP with or without radicular pain	-	-	-	-	-	Antibiotic resistance	Moderate to low	Strong
NASS	2020	Guideline did not review this medication class for acute low back pain
NICE	2016	Guideline did not review this medication class for acute low back pain
TOP	2017	-	Do not prescribe in primary care	-	-	-	-	-	-	-	-
VA/DoD	2019	Guideline did not review this medication class for acute low back pain
ACP = American College of Physicians (United States), CNS = Central nervous system, DHA = Danish Health Authority (Denmark), GSCI = Global Spine Care Initiative (Multi-Country), ICSI = Institute for Clinical Health Systems (United States), KCE = Belgian Health Care Knowledge Centre (Belgium), LBP = Low back pain, NASS = North American Spine Society (Multi-Country), NICE = National Institute for H…

## Sheet: A-Anticonvulsants
Acute Low Back Pain: Anticonvulsants
Guideline	Year	Recommended for	Recommended against	Inconclusive	Specific Medications	Dosage	Indications	Contraindications/ Precautions	Harms	Quality of Strength	Strength of Recommendation
ACP	2017	Guideline did not review this medication class for acute low back pain
DHA	2018	Guideline did not review this medication class for acute low back pain
GSCI	2018	Guideline did not review this medication class for acute low back pain
ICSI	2018	Guideline did not review this medication class for acute low back pain
KCE	2017	-	Do not offer anticonvulsants for managing LBP with or without radicular pain in absence of neuropathic pain component	-	-	-	-	-	-	Moderate to low	Strong
NASS	2020	-	-	Insufficient evidence for or against the treatment of LBP	-	-	-	-	-	-	-
NICE	2016	-	-	Insufficient evidence	Topiramate, gabapentinoids	-	-	-	-	Moderate to very low	-
TOP	2017	-	-	Inconclusive evidence to recommend for or against for acute LBP with or without leg pain	Gabapentin, Topiramate	-	-	-	-	-	-
VA/DoD	2019	-	-	Insufficient evidence for or against LBP, with or without leg pain	Gabapentin, Pregabalin	-	-	-	Fatigue, dry mouth, difficulties with mental concentration, memory, visual accomodation, loss of balance. Controlled substance with potential for abuse and dependence.	-	-
ACP = American College of Physicians (United States), CNS = Central nervous system, DHA = Danish Health Authority (Denmark), GSCI = Global Spine Care Initiative (Multi-Country), ICSI = Institute for Clinical Health Systems (United States), KCE = Belgian Health Care Knowledge Centre (Belgium), LBP = Low back pain, NASS = North American Spine Society (Multi-Country), NICE = National Institute for H…

## Sheet: A-Antidepressants
Acute Low Back Pain: Antidepressants
Guideline	Year	Recommended for	Recommended against	Inconclusive	Specific Medications	Dosage	Indications	Contraindications/ Precautions	Harms	Quality of Strength	Strength of Recommendation
ACP	2017	-	-	Evidence was insufficent to determine effectiveness in acute or subacute LBP	Duloxetine	-	-	-	-	Moderate	Weak
DHA	2018	Guideline did not review this medication class for acute low back pain
GSCI	2018	Guideline did not review this medication class for acute low back pain
ICSI	2018	Guideline did not review this medication class for acute low back pain
KCE	2017	-	Use of antidepressants is not recommended in acute pain	-	SNRIs, SSRIs, TCAs	-	-
NASS	2020	-	Not recommended for LBP	-	-	-	-	-	-	-	Good evidence
NICE	2016	-	Recommended against	-	SSRIs, SNRIs, TCAs	-	-	-	-	Moderate to very low	-
TOP	2017	-	-	Insufficient evidence for acute LBP	Amitriptyline, Nortiptyline, TCAs, SNRIs	10-100mg HS	-	Pre-existing cardiac abnormalities; glaucoma	Drowsiness and anticholinergic effects	-	-
VA/DoD	2019	Guideline did not review this medication class for acute low back pain
ACP = American College of Physicians (United States), CNS = Central nervous system, DHA = Danish Health Authority (Denmark), GSCI = Global Spine Care Initiative (Multi-Country), ICSI = Institute for Clinical Health Systems (United States), KCE = Belgian Health Care Knowledge Centre (Belgium), LBP = Low back pain, NASS = North American Spine Society (Multi-Country), NICE = National Institute for H…

## Sheet: A-Benzodiazepines
Acute Low Back Pain: Benzodiazepines
Guideline	Year	Recommended for	Recommended against	Inconclusive	Specific Medications	Dosage	Indications	Contraindications/ Precautions	Harms	Quality of Strength	Strength of Recommendation
ACP	2017	Guideline did not review this medication class for acute low back pain
DHA	2018	Guideline did not review this medication class for acute low back pain
GSCI	2018	-	-	Inconclusive for acute LBP	-	-	Serious pathology	-	Moderate	-	-
ICSI	2018	-	-	Should rarely be used and if so, for short-term (<1 week)	-	-		-	Sedative hypnotics have significant side effects, specifically in geriatric population.	-	-
KCE	2017	Guideline did not review this medication class for acute low back pain
NASS	2020	Guideline did not review this medication class for acute low back pain
NICE	2016	Guideline did not review this medication class for acute low back pain
TOP	2017	-	-	Inconclusive	-	-	Only consider adding a short course of SMR (benzodiazepine, cyclobenzaprine, or antispasticity drugs) on its own, or added to NSAIDs, if acetaminpohen or NSAIDs have failed to reduce pain	-	-	-	-
VA/DoD	2019	-	Recommended against	-	-	-	-	-	Misuse, abuse, overdose death due to respiratory depression. CNS adverse events including somnolence, fatigue and lightheadedness	-	Strong against
ACP = American College of Physicians (United States), CNS = Central nervous system, DHA = Danish Health Authority (Denmark), GSCI = Global Spine Care Initiative (Multi-Country), ICSI = Institute for Clinical Health Systems (United States), KCE = Belgian Health Care Knowledge Centre (Belgium), LBP = Low back pain, NASS = North American Spine Society (Multi-Country), NICE = National Institute for H…

## Sheet: A-NSAIDs
Acute Low Back Pain: NSAIDs
Guideline	Year	Recommended for	Recommended against	Inconclusive	Specific Medications	Dosage	Indications	Contraindications/ Precautions	Harms	Quality of Strength	Strength of Recommendation
ACP	2017	First-line therapy when inadequate response to nonpharmacologic therapy	-	-	-	Lowest effective dose in the shortest period necessary	-	-	Gastrointestinal and renal risk.	Moderate	Strong
DHA	2018	-	Recommended against	-	Oral Ibuprofen, naproxen	Oral Ibuprofen 1200-1800 mg/d or naproxen 500-1000mg/d between 5 and 14 days	-	-	-	Low	Weak
GSCI	2018	Recommended for consideration	-	-	-	-	-	-	Small	-	-
ICSI	2018	May be used for short-term relief	-	-	-	-	Pain relief	-	More side effects than placebo. Harms may include but are not limited to gastritis, gastrointestinal bleeding and cardiovascular implications	Moderate	Strong
KCE	2017	Consider if medication is required for LBP with or without radicular pain	-	-	-	Lowest effective dose for the shortest possible time	-	Gastrointestinal, liver, cardio-renal toxity, the person's risk factors, including age	-	Moderate to very low	Weak; expert opinion
NASS	2020	Nonselective NSAIDs are suggested for treatment of LBP	-	Insufficient evidence to recommend for or against selective NSAIDs	-	-	-	-	-	-	Fair evidence for nonselective; Insufficient for seelctive NSAIDs
NICE	2016	Recommended for managing LBP	-	-	Piroxicam, Etoricoxib, Diclofenac, Ibuprofen, Indomethacin	Prescribe oral NSAIDs for LBP at the lowest effective dose for shortest possible period of time.	-	Gastrointestinal, liver and cardio-renal toxiety, and person's risk factors including age	Think about ongoining monitoring of risk factors, and use of gastroprotective tx	Moderate to very low	-
TOP	2017	Recommended for acute and subacute LBP	-	-	Ibuprofen, Diclofenac	Ibuprofen, Up to 800 mg tid (max 800mg qid); Diclofenac, 50 mg tid	2nd line acute LBP Consider Proton pump inhibtor for patients >45 yo when using NSAID/COX-2 inhibitor	Cardiovascular, renal, GI risk and comorbidites need to be accounted for. Time limited strategy typically several days to a week and rarely up to a month for acute/subacute. Monitor judiciously.	abdominal pain, bleeding, diarrhea, edema, dry mouth, rash, dizziness, headache, tiredness	-	-
VA/DoD	2019	Recommended for	-	-	COX2-selective (e.g. celecoxib, rofecoxib) over non-selective (e.g. ibuprofen, diclofenac) based on patient risk factors, particularly GI toxicity	-	-	-	Cardiovascular risk	-	Strong for
ACP = American College of Physicians (United States), CNS = Central nervous system, DHA = Danish Health Authority (Denmark), GSCI = Global Spine Care Initiative (Multi-Country), ICSI = Institute for Clinical Health Systems (United States), KCE = Belgian Health Care Knowledge Centre (Belgium), LBP = Low back pain, NASS = North American Spine Society (Multi-Country), NICE = National Institute for H…

## Sheet: A-Opioids
Acute Low Back Pain: Opioids
Guideline	Year	Recommended for	Recommended against	Inconclusive	Specific Medications	Dosage	Indications	Contraindications/ Precautions	Harms	Quality of Strength	Strength of Recommendation
ACP	2017	-	-	Evidence insufficient to determine effectiveness for acute or subacute	morphine, oxymorphone, hydromorphone, and tapentadol	-	-	-	Nausea, dizziness, constipation, vomiting, somnolence, and dry mouth	Moderate	Weak
DHA	2018	-	Recommend against	-	-	Oral opioids taken between 1 and 14 days at equivalent dose of 50-100 mg 4 times daily for tramadol or 10 mg max every 4 h morphine	Do only offer patients with recent onset LBP opioids in addition to usual care after careful consideration, as evidence points towards no short-term effect	-	-	Low	Weak
GSCI	2018	Recommended for consideration	-	-	-	-	Serious pathology	-	Physical dependence, addiction	-	-
ICSI	2018	-	Not recommended	-	-	-	-	-	Nausa, dizziness, addiction, death	N/A Consensus Recommendation	N/A Consensus Recommendation
KCE	2017	-	-	-	Think of weak opioids with or without paracetamol) for the shortest period possible for managing acute LBP	-	Only if an NSAID is contraindicated, not tolerated or has been ineffective	-	-	NA acute	Expert opinion
NASS	2020	-	-	Use of opioid medications should be cautiously limited and restricted to short duration for treatment of LBP	-	-	-	-	-	-	B=Fair Evidence
NICE	2016	-	Do not routinely offer opioids for managing acute LBP	-	-	-	-	-	-	High to very low	-
TOP	2017	-	-	Cautious responsible use should only be considered for carefully selected patients	Weak opioids (codeine), morphine sulfate/hydromorphone HCl/ oxycodone HCl/ fentanyl patch	At a minimum effective dose <1-2 weeks	Severe acute pain not controlled with acetaminphen and NSAIDs	History of addiction. Long term use will lead to physical dependence. Assess addition potential. Use an opioid agreement. Observe and assess for dose-response relationship. A Morphine Dose Equivalent of 30mg is required before any fentanyl patch can be started.	Headache, nausea, somnolence, constipation, dry mouth, dizziness, opiate-induced hyperalgesia and endocrinological changes. Anticipate constipation and nausea, treat accordingly. CNS side effects. Opiate-induced hyperalgesia and endocrinological changes. Tolerance occurs.	-	-
VA/DoD	2019	-	Recommend against initiating for LBP	Insufficient evidence to recommend for or against time-limited opioid therapy	-	Recommend against. Any treatment should be shortest possible duration	-	-	-	-	Strong against
ACP = American College of Physicians (United States), CNS = Central nervous system, DHA = Danish Health Authority (Denmark), GSCI = Global Spine Care Initiative (Multi-Country), ICSI = Institute for Clinical Health Systems (United States), KCE = Belgian Health Care Knowledge Centre (Belgium), LBP = Low back pain, NASS = North American Spine Society (Multi-Country), NICE = National Institute for H…

## Sheet: A-Oral Steroids
Acute Low Back Pain: Oral Steroids
Guideline	Year	Recommended for	Recommended against	Inconclusive	Specific Medications	Dosage	Indications	Contraindications/ Precautions	Harms	Quality of Strength	Strength of Recommendation
ACP	2017	-	-	Evidence showed no difference compared with placebo for acute LBP	-	-	-	-	Increased risk of any adverse event, insomnia, nervousness, and increased appetite.	Low	-
DHA	2018	Guideline did not review this medication class for acute low back pain
GSCI	2018	-	Recommended against	-	-	-	-	-	Moderate	-	-
ICSI	2018	-	-	No recommendation	-	-	-	-	Osteonecrosis, mood changes, anxiety, blurred vision, numbness or tingling in arms or legs, swelling of extremities, insomnia, appetite changes, increased sweating and acne	-	-
KCE	2017	Guideline did not review this medication class for acute low back pain
NASS	2020	-	Not effective for the treatment of LBP	-	-	-	-	-	-	-	Fair Evidence
NICE	2016	Guideline did not review this medication class for acute low back pain
TOP	2017	-	Do not use oral steroids for acute LBP	-	-	-	Acute LBP or flare-up of chronic LBP	-	-	-	-
VA/DoD	2019	-	Against for LBP with or without radiculopathy	-	-	-	-	-	Insomnia, nervousness, increased appetite, indigestion, headache, joint pain, sweating	-	Strong Against
ACP = American College of Physicians (United States), CNS = Central nervous system, DHA = Danish Health Authority (Denmark), GSCI = Global Spine Care Initiative (Multi-Country), ICSI = Institute for Clinical Health Systems (United States), KCE = Belgian Health Care Knowledge Centre (Belgium), LBP = Low back pain, NASS = North American Spine Society (Multi-Country), NICE = National Institute for H…

## Sheet: A-SMRs
Acute Low Back Pain: Skeletal Muscle Relaxants
Guideline	Year	Recommended for	Recommended against	Inconclusive	Specific Medications	Dosage	Indications	Contraindications/ Precautions	Harms	Quality of Strength	Strength of Recommendation
ACP	2017	First-line therapy	-	-	-	-	Inadequate response to nonpharmacologic therapy Choice between NSAIDs and SMRs be individualized on the basis of patient preference and likely medication risk profile	-	Sedation CNS adverse effects	Moderate	Strong
DHA	2018	Guideline did not review this medication class for acute low back pain
GSCI	2018	Recommended for consideration	-	-
ICSI	2018	SMRs may be used as a short-term option (<1 week) in the treatment of acute LBP; however, possible side effects should be considered	-	-	-	-	Muscle spasms associated with LBP	Sedative hypnotics have significant side effects, particulary in geriatric population	Potential for dependence and withdrawal symptoms. Sedation	Moderate	Weak
KCE	2017	-	Do not offer SMRs for LBP with or without radicular pain	-	Tizanidine	-	Short-term use in patients with LBP when muscles are in spasm	-	-	Moderate to very low	Strong
NASS	2020	Guideline did not review this medication class for acute low back pain
NICE	2016	-	Recommend against	-	Tizanidine, baclofen and orphenadrine citrate, diazepam	-	-	-	Risk of toxicity such as drowsiness and impairment of driving ability	Moderate to very low	-
TOP	2017	-	-	May be appropriate in selected patients	Cyclobenzaprine	Cyclobenzaprine, 10-30 mg/day *Greatest benefit seen within 1 week therapy thought up to 2 weeks may be justified	Acute LBP or flare-up of chronic LBP; Only if Acetaminophen or NSAIDs have failed to reduce pain Time limited strategy typically several days to a week and rarely up to a month. Monitor judiciously.	Caution must be exercised with managing side effects, particularly drowsiness; potential for abuse.	Sedation, dry mouth	-	-
VA/DoD	2019	Recommended	-	-	Cyclobenzaprine	-	Acute LBP	-	CNS effects: sedation, nausea, dizziness, and headache	-	Weak for
ACP = American College of Physicians (United States), CNS = Central nervous system, DHA = Danish Health Authority (Denmark), GSCI = Global Spine Care Initiative (Multi-Country), ICSI = Institute for Clinical Health Systems (United States), KCE = Belgian Health Care Knowledge Centre (Belgium), LBP = Low back pain, NASS = North American Spine Society (Multi-Country), NICE = National Institute for H…

## Sheet: A-Atypical Opioid (Tramadol)
Acute Low Back Pain: Tramadol
Guideline	Year	Recommended for	Recommended against	Inconclusive	Specific Medications	Dosage	Indications	Contraindications/ Precautions	Harms	Quality of Strength	Strength of Recommendation
ACP	2017	Guideline did not review this medication class for acute low back pain
DHA	2018	Guideline did not review this medication class for acute low back pain
GSCI	2018	Guideline did not review this medication class for acute low back pain
ICSI	2018	Guideline did not review this medication class for acute low back pain
KCE	2017	Guideline did not review this medication class for acute low back pain
NASS	2020	Guideline did not review this medication class for acute low back pain
NICE	2016	Guideline did not review this medication class for acute low back pain
TOP	2017	Guideline did not review this medication class for acute low back pain
VA/DoD	2019	Guideline did not review this medication class for acute low back pain
ACP = American College of Physicians (United States), CNS = Central nervous system, DHA = Danish Health Authority (Denmark), GSCI = Global Spine Care Initiative (Multi-Country), ICSI = Institute for Clinical Health Systems (United States), KCE = Belgian Health Care Knowledge Centre (Belgium), LBP = Low back pain, NASS = North American Spine Society (Multi-Country), NICE = National Institute for H…

[truncated: 1 more sheets: Sheet1]
