# Supplementary material for: Systematic review of guideline-recommended medications prescribed for treatment of low back pain
Source: Chiropr Man Therap. 2022 May 13;30:26. doi: 10.1186/s12998-022-00435-3 (PMC9101938; doi:10.1186/s12998-022-00435-3)
Supplement: Supplementary file 2 — Additional file 2: Evidence tables for chronic low back pain. [file 12998_2022_435_MOESM2_ESM.xlsx]

## Sheet: C-Acetaminophe
Chronic Low Back Pain: Acetaminophen (Paracetamol)
Guideline	Year	Recommended for	Recommended against	Inconclusive	Specific Medications	Dosage	Indications	Contraindications/ Precautions	Harms	Quality of Strength	Strength of Recommendation
ACP	2017	-	-	-	-	-	-	-	-	-	-
DHA	2018	Guideline did not review this medication class for chronic low back pain
GSCI	2018	Recommendation for consideration, 1st line med for chronic LBP	-	-	Acetaminophen (Paracetamol)	-	Short-term pain relief; May be reasonable option for if NSAIDs are not appropriate	-	Small	-	-
ICSI	2018	Guideline did not review this medication class for chronic low back pain
KCE	2017	-	Do not routinely offer paracetamol (as single medication) for managing LBP with or without radicular pain	-	Acetaminophen (Paracetamol)	-	Paracetamol may be the single option if NSAIDs or opioids are contraindicated or poorly tolerated	-	-	-	-
NASS	2020	Guideline did not review this medication class for chronic low back pain
NICE	2016	-	Recommendation not to use paracetamol long-term	-	Acetaminophen (Paracetamol)	-	-	-	-	Moderate to very low	-
TOP	2017	Recommended 1st choice for chronic LBP	-	-	Acetaminophen (Paracetamol)	1000 mg TID )max of 3000 mg/day for long term use)	First line for flare-up of chronic Time limited strategy typically several days to a week and rarely up to a month. Monitor judiciously.	Liver disease	Negliglible	-	-
VA/DoD	2019	-	Recommend against long-term use	-	Acetaminophen (Paracetamol)	-	-	Elderly Hepatic insufficiency	Long term liver effects with high dosage	-	Strong against
ACP = American College of Physicians (United States), CNS = Central nervous system, DHA = Danish Health Authority (Denmark), GSCI = Global Spine Care Initiative (Multi-Country), ICSI = Institute for Clinical Health Systems (United States), KCE = Belgian Health Care Knowledge Centre (Belgium), LBP = Low back pain, NASS = North American Spine Society (Multi-Country), NICE = National Institute for H…

## Sheet: C-Antibiotics
Chronic Low Back Pain: Antibiotics
Guideline	Year	Recommended for	Recommended against	Inconclusive	Specific Medications	Dosage	Indications	Contraindications/ Precautions	Harms	Quality of Strength	Strength of Recommendation
ACP	2017	Guideline did not review this medication class for chronic low back pain
DHA	2018	Guideline did not review this medication class for chronic low back pain
GSCI	2018	Guideline did not review this medication class for chronic low back pain
ICSI	2018	Guideline did not review this medication class for chronic low back pain
KCE	2017	-	Do not offer antibiotics for managing LBP with or without radicular pain	-	-	-	-	-	Antibiotic resistance	Moderate to Low	Strong
NASS	2020	Guideline did not review this medication class for chronic low back pain
NICE	2016	-	-	No recommendation could be based on a single study	-	-	-	-	-	Moderate to very low	-
TOP	2017	-	Do not prescribe in primary care	-	-	-	-	-	-	-	-
VA/DoD	2019	Guideline did not review this medication class for chronic low back pain
ACP = American College of Physicians (United States), CNS = Central nervous system, DHA = Danish Health Authority (Denmark), GSCI = Global Spine Care Initiative (Multi-Country), ICSI = Institute for Clinical Health Systems (United States), KCE = Belgian Health Care Knowledge Centre (Belgium), LBP = Low back pain, NASS = North American Spine Society (Multi-Country), NICE = National Institute for H…

## Sheet: C-Anticonvulsants
Chronic Low Back Pain: Anticonvulsants
Guideline	Year	Recommended for	Recommended against	Inconclusive	Specific Medications	Dosage	Indications	Contraindications/ Precautions	Harms	Quality of Strength	Strength of Recommendation
ACP	2017	Guideline did not review this medication class for chronic low back pain
DHA	2018	Guideline did not review this medication class for chronic low back pain
GSCI	2018	-	-	Inconclusive	Gabapentin, Pregabalin	-	-	-	Small to moderate	-	-
ICSI	2018	Guideline did not review this medication class for chronic low back pain
KCE	2017	-	Do not offer anticonvulsants for managing LBP with or without radicular pain in absence of neuropathic pain component	-	-	-	-	-	-	Moderate to low	Strong
NASS	2020	-	-	Insufficient evidence for or against the treatment of LBP	-	-	-	-	-	-	-
NICE	2016	-	-	Insufficient evidence	Topiramate, Gabapentinoids	-	-	-	-	Moderate to very low	-
TOP	2017	Guideline did not review this medication class for chronic low back pain
VA/DoD	2019	-	-	Insufficient evidence for or against, with or without leg pain	Gabapentin, Pregabalin	-	-	-	Fatigue, dry mouth, difficulties with mental concentration, memory, visual accomodation, loss of balance. Pregabalin is controlled substance with potential for abuse and dependence.	-	-
ACP = American College of Physicians (United States), CNS = Central nervous system, DHA = Danish Health Authority (Denmark), GSCI = Global Spine Care Initiative (Multi-Country), ICSI = Institute for Clinical Health Systems (United States), KCE = Belgian Health Care Knowledge Centre (Belgium), LBP = Low back pain, NASS = North American Spine Society (Multi-Country), NICE = National Institute for H…

## Sheet: C-Antidepressants
Chronic Low Back Pain: Antidepressants
Guideline	Year	Recommended for	Recommended against	Inconclusive	Specific Medications	Dosage	Indications	Contraindications/ Precautions	Harms	Quality of Strength	Strength of Recommendation
ACP	2017	Recommended Duloxetine as a second line therapy for chronic LBP	-	-	Duloxetine	-	-	-	-	Moderate	Weak
DHA	2018	Guideline did not review this medication class for chronic low back pain
GSCI	2018	Recommended for consideration as a second line therapy	-	-	SNRIs, TCAs, Duloxetine	-	Concominant depression or anxiety	-	Small to moderate	-	-
ICSI	2018	Guideline did not review this medication class for chronic low back pain
KCE	2017	-	Do not offer SSRI for managing LBP with or without radicular pain; do not offer TCA or SNRIs for LBP with or without radicular pain.	-	SNRIs, SSRIs, TCAs	-	Analgesic purpose for chronic or neuropathic pain	-	-	Moderate to very low	SSRIs = Strong; TCAs/SNRIs = Weak
NASS	2020	-	Not recommended for LBP	-	-	-	-	-	-	-	Good evidence
NICE	2016	-	Recommended against	-	SSRIs, SNRIs, TCAs	-	-	-	-	Moderate to very low	-
TOP	2017	TCAs 3rd choice for chronic LBP	Do not offer SSRIs for chronic LBP	Insufficient evidence for Duloxetine for chronic LBP	Amitriptyline, Nortiptyline, TCAs, SNRIs	10-100mg per night	-	Pre-existing cardiac abnormalities Glaucoma	Drowsiness and anticholinergic effects	-	-
VA/DoD	2019	Recommended	-	-	Duloxetine	-	Chronic LBP	-	-	Moderate to High	Weak
ACP = American College of Physicians (United States), CNS = Central nervous system, DHA = Danish Health Authority (Denmark), GSCI = Global Spine Care Initiative (Multi-Country), ICSI = Institute for Clinical Health Systems (United States), KCE = Belgian Health Care Knowledge Centre (Belgium), LBP = Low back pain, NASS = North American Spine Society (Multi-Country), NICE = National Institute for H…

## Sheet: C-Benzodiazepines
Chronic Low Back Pain: Benzodiazepines
Guideline	Year	Recommended for	Recommended against	Inconclusive	Specific Medications	Dosage	Indications	Contraindications/ Precautions	Harms	Quality of Strength	Strength of Recommendation
ACP	2017	Guideline did not review this medication class for chronic low back pain
DHA	2018	Guideline did not review this medication class for chronic low back pain
GSCI	2018	-	Recommended against	-	-	-	-	-	-	-	-
ICSI	2018	Guideline did not review this medication class for chronic low back pain
KCE	2017	Guideline did not review this medication class for chronic low back pain
NASS	2020	Guideline did not review this medication class for chronic low back pain
NICE	2016	Guideline did not review this medication class for chronic low back pain
TOP	2017	Guideline did not review this medication class for chronic low back pain
VA/DoD	2019	-	Recommended against	-	-	-	-	-	Misuse, abuse, overdose death due to respiratory depression. CNS adverse events: somnolence, fatigue and lightheadedness	-	Strong against
ACP = American College of Physicians (United States), CNS = Central nervous system, DHA = Danish Health Authority (Denmark), GSCI = Global Spine Care Initiative (Multi-Country), ICSI = Institute for Clinical Health Systems (United States), KCE = Belgian Health Care Knowledge Centre (Belgium), LBP = Low back pain, NASS = North American Spine Society (Multi-Country), NICE = National Institute for H…

## Sheet: C-NSAIDs
Chronic Low Back Pain: Non-Steroidal Anti-inflammatory drugs
Guideline	Year	Recommended for	Recommended against	Inconclusive	Specific Medications	Dosage	Indications	Contraindications/ Precautions	Harms	Quality of Strength	Strength of Recommendation
ACP	2017	First-line therapy when inadequate response to nonpharmacologic therapy	-	-	-	Lowest effective dose in the shortest period necessary			Gastrointestinal and renal risk.	Moderate	Weak
DHA	2018	Guideline did not review this medication class for chronic low back pain
GSCI	2018	Recommended for consideration; first line for chronic LBP	-	-	-	-	-	-	small	-	-
ICSI	2018	Guideline did not review this medication class for chronic low back pain
KCE	2017	Consider if medication is required for LBP with or without radicular pain	-	-	-	Lowest effective dose for the shortest possible time	-	Gastrointestinal, liver, cardio-renal toxicity, person's age	-	Moderate to very low	Weak; Expert opinion
NASS	2020	Nonselective NSAIDs are suggested for treatment of LBP	-	Insufficient evidence to recommend for or against selective NSAIDs	-	-	-	-	-	-	Fair evidence for nonselective; Insufficient for selective NSAIDs
NICE	2016	Recommended for managing LBP	-	-	Piroxicam, Etoricoxib, Diclofenac, Ibuprofen and Indomethacin	Prescribe oral NSAIDs for LBP at the lowest effective dose for shortest possible period of time.	-	Gastrointestinal, liver, cardio-renal toxicity, person's age	Think about ongoining monitoring of risk factors, and use of gastroprotective treatment	Moderate to very low	-
TOP	2017	Recommended second line for chronic LBP	-	-	Ibuprofen, Diclofenac	Ibuprofen, Up to 800 mg tid (max 800mg qid); Diclofenac, 50 mg tid	Flare-up of chronic LBP/spinal pain	Cardiovascular, renal, GI risk and comorbidites need to be accounted for. Time limited strategy typically several days to a week and rarely up to a month for acute/subacute. Monitor judiciously.	Mild to moderate side effects: abdominal pain, bleeding, diarrhea, edema, dry mouth, rash, dizziness, headache, tiredness	-	-
VA/DoD	2019	Recommended for	-	-	Suggested COX2-selective over non-selective based on patient risk factors (GI toxicity)	-	-	-	Increased cardiovascular risk	-	Strong for
ACP = American College of Physicians (United States), CNS = Central nervous system, DHA = Danish Health Authority (Denmark), GSCI = Global Spine Care Initiative (Multi-Country), ICSI = Institute for Clinical Health Systems (United States), KCE = Belgian Health Care Knowledge Centre (Belgium), LBP = Low back pain, NASS = North American Spine Society (Multi-Country), NICE = National Institute for H…

## Sheet: C-Opioids
Chronic Low Back Pain: Opioids
Guideline	Year	Recommended for	Recommended against	Inconclusive	Specific Medications	Dosage	Indications	Contraindications/ Precautions	Harms	Quality of Strength	Strength of Recommendation
ACP	2017	-	Fourth choice for chronic LBP, consider only as an option in patients who have failed nonpharmacologic and recommend pharmacologic intervention	-	-	Morphine, Oxymorphone, Hydromorphone, and Tapentadol	-	-	Nausea, dizziness, constipation, vomiting, somnolence, and dry mouth	Moderate	Weak
DHA	2018	Guideline did not review this medication class for chronic low back pain
GSCI	2018	-	Recommended for consideration	-	-	-	-	Serious pathology	Physical dependence, addiction	-	-
ICSI	2018	Guideline did not review this medication class for chronic low back pain
KCE	2017	-	Do not offer opioids for managing chronic LBP with or without radicular pain	-	-	-	Only if an NSAID is contraindicated, not tolerated, or has been ineffective	-	-	High to very low	Weak
NASS	2020	-	-	Use of opioid medications should be cautiously limited and restricted to short duration for treatment of LBP	-	-	-	-	-	-	Fair Evidence
NICE	2016	-	Do not offer opioids for managing chronic LBP	-	-	-	-	-	-	High to very low	-
TOP	2017	-	-	Evidence is lacking for long-term use for chronic LBP; some evidence of benefit for short-term; 3rd choice weak opiods; 5th choice morphine sulfate/hydromorphone HCl/ oxycodone HCl/ fentanyl patch	Weak opioids (codeine), morphine sulfate hydromorphone HCl oxycodone HCl fentanyl patch	At a minimum effective dose <1-2 weeks; Avoid escalating doses above 50mg/day if initiating, and above 90mg/day oral morphine equivalent for ongoing use; for Codeine: 30-60mg every 3-4 hours. If taking controlled release opioids add a short-acting opioid or increase controlled-release opioid by 20-25%; Long-acting preferred. Morphine sulfate, 15-45 mg bid; Hydromorphone HCl 3-10mg bid; Oxycodone …	Fifth Line, Chronic LBP pain. Long-term use should only follow unsuccessful non-opioid analgesics	History of addiction. Long term use will lead to physical dependence. Assess addition potential. Use an opioid agreement. Observe and assess for dose-response relationship. A Morphine Dose Equivalent of 30mg is required before any fentanyl patch can be started.	Headache, nausea, somnolence, constipation, dry mouth, dizziness, opiate-induced hyperalgesia and endocrinological changes. Anticipate constipation and nausea, treat accordingly. CNS side effects. Opiate-induced hyperalgesia and endocrinological changes. Tolerance occurs.	-	-
VA/DoD	2019	-	Recommend against long-term use	Insufficient evidence for time-limited opioid therapy for acute	-	Recommend against. Any treatment should be shortest possible duration	-	-	-	-	Strong against
ACP = American College of Physicians (United States), CNS = Central nervous system, DHA = Danish Health Authority (Denmark), GSCI = Global Spine Care Initiative (Multi-Country), ICSI = Institute for Clinical Health Systems (United States), KCE = Belgian Health Care Knowledge Centre (Belgium), LBP = Low back pain, NASS = North American Spine Society (Multi-Country), NICE = National Institute for H…

## Sheet: C - Oral Steroids
Chronic Low Back Pain: Oral Steroids
Guideline	Year	Recommended for	Recommended against	Inconclusive	Specific Medications	Dosage	Indications	Contraindications/ Precautions	Harms	Quality of Strength	Strength of Recommendation
ACP	2017	-	-	Evidence was insufficient to determine the effect on chronic LBP	-	-	-	-	Increased risk of any adverse event, insomnia, nervousness, and increased appetite.	Low	-
DHA	2018	Guideline did not review this medication class for chronic low back pain
GSCI	2018	Guideline did not review this medication class for chronic low back pain
ICSI	2018	Guideline did not review this medication class for chronic low back pain
KCE	2017	Guideline did not review this medication class for chronic low back pain
NASS	2020	-	Not effective for the treatment of LBP	-	-	-	-	-	-	-	Fair Evidence
NICE	2016	-	-	-	-	-	-	-	-	-	-
TOP	2017	Guideline did not review this medication class for chronic low back pain
VA/DoD	2019	-	Against for LBP with or without radiculopathy	-	-	-	-	-	Insomnia, nervousness, increased appetite, indigestion, headache, joint pain, sweating	-	Strong Against
ACP = American College of Physicians (United States), CNS = Central nervous system, DHA = Danish Health Authority (Denmark), GSCI = Global Spine Care Initiative (Multi-Country), ICSI = Institute for Clinical Health Systems (United States), KCE = Belgian Health Care Knowledge Centre (Belgium), LBP = Low back pain, NASS = North American Spine Society (Multi-Country), NICE = National Institute for H…

## Sheet: C-SMRs
Chronic Low Back Pain: Skeletal Muscle Relaxants
Guideline	Year	Recommended for	Recommended against	Inconclusive	Specific Medications	Dosage	Indications	Contraindications/ Precautions	Harms	Quality of Strength	Strength of Recommendation
ACP	2017	Did they review for chronic?
DHA	2018	Guideline did not review this medication class for chronic low back pain
GSCI	2018	-	-	Inconclusive	-	-	Short term use with caution	-	Small to moderate	-	-
ICSI	2018	Guideline did not review this medication class for chronic low back pain
KCE	2017	-	Do not offer skeletal muscle relaxants for LBP with or without radicular pain	-	Tizanidine	-	Short-term use in patients with LBP when muscles are in spasm	-	-	Moderate to very low	Strong
NASS	2020	Guideline did not review this medication class for chronic low back pain
NICE	2016	-	Recommend against	-	Tizanidine, Baclofen and Orphenadrine citrate, Diazepam	-	-	-	Risk of toxicity such as drowsiness and impairment of driving ability	Moderate to very low	-
TOP	2017	-	-	May be appropriate in selected patients	Cyclobenzaprine	cyclobenzaprine, 10-30 mg/day, greatest benefit seen within one week therapy up to 2 weeks may be justified	Acute low back pain or flare-up of chronic LBP/spinal pain; Only if Acetaminophen or NSAIDs have failed to reduce pain	Caution must be exercised with managing side effects, particularly drowsiness; potential for abuse. Time limited strategy typically several days to a week and rarely up to a month. Monitor judiciously.	Sedation, dry mouth	-	-
VA/DoD	2019	-	Recommend against	-	Cyclobenzaprine	-	Acute exacerbation of chronic LBP	-	Associated with high rates of central nervous system effects including sedation, nausea, dizziness, and headache	-	Weak against

## Sheet: C-Atypical Opioid (Tramadol)
Chronic Low Back Pain: Tramadol
Guideline	Year	Recommended for	Recommended against	Inconclusive	Specific Medications	Dosage	Indications	Contraindications/ Precautions	Harms	Quality of Strength	Strength of Recommendation
ACP	2017	Second line therapy	-	-	Tramadol	-	-	-	-	-	-
DHA	2018	Guideline did not review this medication class for chronic low back pain
GSCI	2018	Guideline did not review this medication class for chronic low back pain
ICSI	2018	Guideline did not review this medication class for chronic low back pain
KCE	2017	Guideline did not review this medication class for chronic low back pain
NASS	2020	Guideline did not review this medication class for chronic low back pain
NICE	2016	Guideline did not review this medication class for chronic low back pain
TOP	2017	Fourth line choice	-	-	Tramadol	Titration maximum of 400 mg/day	Fourth line treatment	Slow titration then convert to controlled release product. Possible loss of analgesia if combined with high dose opioid. Caution adding to TCAs or SNRIs	Dizziness, drowsiness, asthenia, gastrointestinal complaints, risk for potential hypoglycemia	-	-
VA/DoD	2019	Guideline did not review this medication class for chronic low back pain
